# Supplementary material for: Predicting Treatment Outcomes Using Explainable Machine Learning in Children with Asthma
Source: Children (Basel). 2021 May 10;8(5):376. doi: 10.3390/children8050376 (PMC8151683; doi:10.3390/children8050376)
Supplement: Supplementary file 1 [file children-08-00376-s001.zip]

Archive with 1 entries (1 files):
- children-1196519-supplementary.pdf
